# Supplementary material for: MammaPrint predicts chemotherapy benefit in HR+HER2- early breast cancer: FLEX Registry real-world data
Source: JNCI Cancer Spectr. 2025 Aug 11;9(5):pkaf079. doi: 10.1093/jncics/pkaf079 (PMC12413225; doi:10.1093/jncics/pkaf079)
Supplement: pkaf079_Supplementary_Data [file pkaf079_supplementary_data.zip]

Archive with 1 entries (1 files):
- Supplementary Table S1_15Jul25.pdf
